# Supplementary material for: Dynamic regulation of gene expression using sucrose responsive promoters and RNA interference in Saccharomyces cerevisiae
Source: Microb Cell Fact. 2015 Apr 1;14:43. doi: 10.1186/s12934-015-0223-7 (PMC4427958; doi:10.1186/s12934-015-0223-7)
Supplement: Supplementary file 2 — Annotated plasmid maps and sequences. [file 12934_2015_223_MOESM2_ESM.zip]

Archive with 3 entries (1 files):
- 12934_2015_223_add2/12934_2015_223_MOESM2_ESM/Additional file 2.gb
- 12934_2015_223_add2/12934_2015_223_MOESM2_ESM/
- 12934_2015_223_add2/
